# Supplementary material for: The effect of HIV infection on glycaemia and renal function in type 2 diabetic patients
Source: PLoS One. 2018 Jun 28;13(6):e0199946. doi: 10.1371/journal.pone.0199946 (PMC6023235; doi:10.1371/journal.pone.0199946)
Supplement: S1 Data — (XLS) [file pone.0199946.s001.xls]

## Sheet: Sheet1
						Antihypertensives	Yes	1	Detail
Folder Number							No	2
Gender	Male	1				Statins	Yes	1
	Female	2					No	2
Race	Black	1				Fibrates	Yes	1
	White	2					No	2
	Asian	3
	Mixed	4
T2DM
	medication	metformin	Yes	1
			No	2
		insulin	Yes	1
			No	2
		sulfonylureas	Yes	1
			No	2
RVD	Yes			1
	No			2
ARV
	Medication	TDF	Yes	1
			No	2
		d4T	Yes	1
			No	2
		3TC	Yes	1
			No	2
		ABC	Yes	1
			No	2
		FTC	Yes	1
			No	2
		EFV	Yes	1
			No	2
		NVP	Yes	1
			No	2
		AZT	Yes	1
			No	2
		ddI	Yes	1
			No	2
		IDV	Yes	1
			No	2
		LPV/r	Yes	1
			No	2
Other Comorbidities	Hypertension	Yes	1
		No	2
	Renal Impairment	Yes	1
		No	2
		Not indicated	3
	Dyslipidemias	Yes	1
		No	2
	Thyroid	Yes	1
		No	2
	Smoker	Yes	1
		No	2

## Sheet: Sheet2
Demographics						T2DM	T2DM therapy			HIV		ARV												Other Comorbidities		Other Medication				Glucose	HbA1c	Viral load	CD4 count	Albumin:creatinine
Gender	Race	Age	Weight(Kg)	Height(cm)	Smoker	Disease duration years	Metformin	Insulin	Sulfonylureas	STATUS	HIV duration years	ARV duration years	TDF	d4T	3TC	ABC	FTC	EFV	NVP	AZT	ddI	IDV	LPV/r	Hypertension	Dyslipidemia	Antihypertensives	Not HT 0; use thiazide 1; use non-thiazide 2	Statins	Fibrates	Result	Result	Result	Result	Result
2	1	54	86	171	2	14	1	1	2	1	16	11	1	2	1	2	2	1	2	2	2	2	2	2	2	2	0	2	2	7.1	5.6	12	433
1	4	75	86	169	1	17	1	2	1	1	13	11	1	2	1	2	2	1	2	2	2	2	2	1	1	1		1	2	9.9	7.7	123	570	1.9
2	1	41	85	163	2	3	1	2	1	1	20	7	1	2	1	2	2	1	2	2	2	2	2	1	1	1	1	1	3	11.1	10.6	160	445	1.8
2	1	50	72	177		7	1	1	1	1	14	12	1	2	1	2	2	1	2	2	2	2	2	3	3	2	0	2	2	6.9	6.5	58	931	2.3
2	1	52	68	174		5	1	1	2	1	11	3	1	2	1	2	2	1	2	2	2	2	2	1	1	1	2	1	2	9.1	5.4	0	674	1.8
1	1	43	60	149	2	25	1	1	2	1	6	5	2	1	1	2	2	1	2	2	2	2	2	3	3	2	0	2	2	7.2	6.3	55	980	2.4
2	1	32	74	173	2	3	1	2	2	1	4	4	1	2	1	2	2	1	2	2	2	2	2	3	3	2	0	2	2	6.8	5.2	12	607	0.1
2	1	59	74	169		16	1	2	2	1	13	11	1	2	1	2	2	1	2	2	2	2	2	2	2	2	0	2	2	9.2	10.8	1008	210	0.8
2	1	53	83	162	2	14	1	2	1	1	15	9	1	2	1	2	2	1	2	2	2	2	2	1	1	1	1	1	2	4.8	7.3	3	623	2.1
2	1	54	85	164	2	10	1	1	2	1	12	11	1	2	1	2	2	1	2	2	2	2	2	1	1	1	2	1	2	8.8	11.5	334	444	3.2
1	1	56	65	170		22	1	1	2	1	16	9	1	2	1	2	2	1	2	2	2	2	2	1	1	1	1	1	2	8.4	7.7	101	389	1.1
2	1	39	60	163	2	7	1	1	2	1	5	2	1	2	1	2	2	1	2	2	2	2	2	3	3	2		2	2	7.1	6.2	70	700	2
2	1	53	70	164	2	6	1	1	2	1	17	10	1	2	1	2	2	1	2	2	2	2	2	1	1	1		1	2	7.9	5.9	113	422	0.8
2	1	58	65	168		7	1	1	2	1	14	8	1	2	1	2	2	1	2	2	2	2	2	1	1	1	2	1	2	8.9	14	11	677	0
1	1	55	90	183		13	1	1	2	1	22	10	1	2	1	2	2	1	2	2	2	2	2	1	1	1	1	1	2	14	10.2	12	712	4.2
1	1	63	88	181	2	17	1	1	2	1	11	3	1	2	1	2	2	1	2	2	2	2	2	1	1	1		1	2	8	5.6	1020	318	2.1
1	1	54	96	187	2	16	1	1	2	1	15	7	1	2	1	2	2	1	2	2	2	2	2	1	1	1	2	1	2	6.7	14	8	912	0.3
2	1	38	90	156	2	21	1	1	2	1	13	11	1	2	1	2	2	1	2	2	2	2	2	1	1	1		1	2	11.2	9.2	77	511	0.9
1	1	61	57	169		7	1	2	1	1	19	15	1	2	1	2	2	1	2	2	2	2	2	1	1	1	1	1	2	7.9	8.9	203	425	1.1
1	1	44	68	178		13	1	2	1	1	6		1	2	1	2	2	1	2	2	2	2	2	3	1	2	0	1	2	6.8	5.9	105	951	4.9
1	1	61	72	173	2	7	1	1	2	1	8	6	1	2	1	2	2	1	2	2	2	2	2	2	2	2	0	2	2	5.4	9.6	44	567	1.1
2	1	77	98	159	1	10	1	2	1	1	21	16	1	2	1	2	2	1	2	2	2	2	2	1	1	1	1	1	2	11	14	330	288	5.5
1	1	63	70	177	1	14	1	1	2	1	13	10	1	2	1	2	2	1	2	2	2	2	2	1	1	1	2	1	2	8.3	10	172	682	0.1
1	1	52	110	168	2	24	1	1	2	1	15	13	1	2	1	2	2	1	2	2	2	2	2	1	1	1		1	2	10.1	8.3	0	965	3
1	1	44	87	166		11	1	1	2	1	11	2	1	2	1	2	2	1	2	2	2	2	2	2	2	2	0	2	2	9.3	7.7	55	333	2.3
2	1	39	104	169	2	13	1	1	2	1	12	5	1	2	1	2	2	1	2	2	2	2	2	1	1	1	1	1	2	6.1	9.3	145	670	5.2
1	1	61	103	181	2	20	1	1	2	1	11	7	1	2	1	2	2	1	2	2	2	2	2	2	3	2	0	2	2	8.7	6.6	99	548	1.9
2	1	59	73	163	2	7	1	1	2	2	2		2	2	2	2	2	2	2	2	2	2	2	1	3	1	2	2	2	8.9	11.2	0	0	1.8
2	1	71	75	178	2	15	1	1	2	2	6		2	2	2	2	2	2	2	2	2	2	2	1	1	1		1	2	6.8	10.6	0	0	1.1
1	1	67	112	159	1	10	1	1	2	2	1		2	2	2	2	2	2	2	2	2	2	2	1	3	1		2	2	11.1	7.9	0	0	2.3
2	1	60	67	168	1	9	1	1	2	2	5		2	2	2	2	2	2	2	2	2	2	2	1	1	1		1	2	10.2	8.3	0	0	2.2
2	1	64	77	163	1	11	1	1	2	2	3		2	2	2	2	2	2	2	2	2	2	2	1	3	1	1	1	2	7.9	6.6	0	0	6.2
2	1	62	76	178		19	1	1	2	2	3		2	2	2	2	2	2	2	2	2	2	2	1	1	1		1	2	8.8	12.3	0	0	0.1
2	1	68	98	158	2	30	1	1	2	2	2		2	2	2	2	2	2	2	2	2	2	2	1	1	1		1	2	9.2	17	0	0	5.6
2	1	78	69	164	2	14	1	2	2	2	4		2	2	2	2	2	2	2	2	2	2	2	1	1	1		1	2	5.4	8.9	0	0	2.3
2	1	61	98	167	2	12	1	1	2	2	3		2	2	2	2	2	2	2	2	2	2	2	1	1	1		1	2	10	15.6	0	0	2.4
2	1	54	56	170	2	17	1	1	2	2	2		2	2	2	2	2	2	2	2	2	2	2	1	3	1		2	2	9	11	0	0	3.9
2	1	73	79	166	1	16	1	1	2	2	1		2	2	2	2	2	2	2	2	2	2	2	1	3	1	2	1	2	4.8	6.7	0	0	0.9
2	1	54	122	171		15	1	1	2	2	1		2	2	2	2	2	2	2	2	2	2	2	1	3	1	2	2	2	3.9	7.3	0	0	0.8
2	1	57	74	161		21	1	1	1	2	4		2	2	2	2	2	2	2	2	2	2	2	1	3	1	2	2	2	9.2	8.3	0	0	1.8
2	1	42	103	170	3	7	1	1	2	2	1		2	2	2	2	2	2	2	2	2	2	2	1	3	1		2	2	3.8	5.6	0	0	1.1
2	1	60	110	168	1	13	1	1	1	2	2		2	2	2	2	2	2	2	2	2	2	2	1	3	1		2	2	7	7.7	0	0	1.8
2	1	59	100	159	3	24	1	1	1	2	3		2	2	2	2	2	2	2	2	2	2	2	1	3	1	1	2	2	8.6	6.3	0	0	0.6
2	1	60	133	177	2	6	1	1	2	2	1		2	2	2	2	2	2	2	2	2	2	2	1	2	1		1	2	7.7	11.5	0	0	2.3
2	1	52	95	159	2	21	1	1	2	2	0		2	2	2	2	2	2	2	2	2	2	2	1	1	1	1	1	2	5.3	7.9	0	0	0
1	4	46	75	170	2	8	1	1	2	2	1		2	2	2	2	2	2	2	2	2	2	2	1	3	1		2	2	7.9	5.7	0	0	1.2
2	1	78	72	164	2	12	1	1	2	2	3		2	2	2	2	2	2	2	2	2	2	2	1	3	1		2	2	10.7	12	0	0	2.1
2	1	76	84	169	2	13	1	1	1	2	4		2	2	2	2	2	2	2	2	2	2	2	1	1	1		1	2	12.1	7.9	0	0	2.3
2	1	62	69	166	2	10	1	2	1	2	5		2	2	2	2	2	2	2	2	2	2	2	1	3	1	2	1	2	6.7	9.6	0	0	2.8
2	1	65	105	172	2	18	1	1	2	2	1		2	2	2	2	2	2	2	2	2	2	2	1	3	1	2	1	2	13.2	11.5	0	0	2.8
2	1	68	103	162	2	22	1	1	2	2	1		2	2	2	2	2	2	2	2	2	2	2	1	1	1	2	1	1	8.5	10	0	0	3.2
2	1	56	107	153	1	15	1	2	1	2	3		2	2	2	2	2	2	2	2	2	2	2	1	3	1		1	2	8.6	11	0	0	2.3
2	1	82	124	164	2	22	1	1	2	2	1		2	2	2	2	2	2	2	2	2	2	2	1	1	1	1	1	2	5.7	8.8	0	0	0.8
2	1	64	78	165	2	15	1	1	2	1	8	4	1	2	1	2	2	1	2	2	2	2	2	1	2	1	1	2	2	11.1	7.2	0	812	0
1	1	54	100	180	2	12	1	1	2	2	2		2	2	2	2	2	2	2	2	2	2	2	1	1	1		1	2	9.2	13.5	0	0	3.8
1	1	70	95	172	1	16	1	1	2	2	3		2	2	2	2	2	2	2	2	2	2	2	1	2	1	2	1	2	8.1	8.4	0	0	1.1
2	1	62	84	164		14	1	1	2	2	5		2	2	2	2	2	2	2	2	2	2	2	1	1	1		1	2	10.3	15	0	0	2.5
2	1	56	90	168	2	15	1	2	1	2	1		2	2	2	2	2	2	2	2	2	2	2	1	3	1	1	2	2	6.1	5.7	0	0	1.1
2	1	65	110	159	2	11	1	1	2	2	4		2	2	2	2	2	2	2	2	2	2	2	1	1	1	1	1	2	8.8	13	0	0	1.1
1	1	84	106	171	1	8	1	1	2	2	6		2	2	2	2	2	2	2	2	2	2	2	1	3	1		2	2	6.8	5.9	0	0	1.4
2	1	33	94	177	2	2	1	2	2	2	2		2	2	2	2	2	2	2	2	2	2	2	2	2	2	0	2	2	7.1	12	0	0	2.3
2	1	54	60	175		10	1	1	2	1	6	3	1	2	1	2	2	1	2	2	2	2	2	1	3	1		2	2	7.2	5.9	201	894	0.6
2	1	31	90	160	2	1	1	1	2	1	13	10	1	2	1	2	2	1	2	2	2	2	2	2	2	2	0	2	2	8.9	8.2	0	573	0
2	1	39	83	157	2	4	1	1	2	1	2	0	2	2	2	2	2	2	2	2	2	2	2	2	2	2	0	2	2	15.6	8.1	NOT DONE	831	1.9
2	1	35	80	171	2	4	1	1	2	2	2		2	2	2	2	2	2	2	2	2	2	2	2	2	2	0	2	2	8.2	5.8	0	0	0
2	1	50	86	165	2	14	1	1	2	2	3		2	2	2	2	2	2	2	2	2	2	2	1	1	1	1	1	2	7.9	9.3	0	0	1.8
1	1	39	90	178	2	3	1	1	2	1	5	2	1	2	1	2	2	1	2	2	2	2	2	2	2	2	0	2	2	7.6	9.6	0	963	0.9
2	1	70	85	166	2	13	1	1	1	2	1		2	2	2	2	2	2	2	2	2	2	2	1	1	1	1	1	2	11.5	16	0	0	6.9
2	1	63	87	159	2	11	1	1	2	2	0		2	2	2	2	2	2	2	2	2	2	2	1	3	1		1	2	9.2	10.6	0	0	5.2
1	1	74	74	176	2	13	1	1	2	2	3		2	2	2	2	2	2	2	2	2	2	2	1	2	1	1	1	2	8.7	11	0	0	2.3
2	1	62	93	172	2	15	1	1	2	1	14	3	1	2	1	2	2	1	2	2	2	2	2	1	1	1	2	1	2	8.2	6.3	53	671	22.9
1	1	53	91	173	2	13	1	1	2	1	2	0	2	2	2	2	2	2	2	2	2	2	2	1	2	1		2	2	11.2	13.4	NOT DONE	671	0
2	1	63	74	167	1	10	1	1	1	2	4		2	2	2	2	2	2	2	2	2	2	2	1	2	1		1	2	7.9	13.1	0	0	2.9
2	1	66	87	161	2	13	1	1	1	2	3		2	2	2	2	2	2	2	2	2	2	2	1	2	1	1	1	2	8.9	9	0	0	3.2
2	1	59	100	164	2	12	1	1	2	2	1		2	2	2	2	2	2	2	2	2	2	2	1	1	1		1	2	11	>14	0	0	7
2	1	81	72	150	1	24	1	1	2	2	3		2	2	2	2	2	2	2	2	2	2	2	1	1	1	1	1	2	4.9	5.6	0	0	0.6
2	1	65	116	164	2	10	1	1	2	2	5		2	2	2	2	2	2	2	2	2	2	2	1	2	1	2	2	2	10	13	0	0	2.4
1	1	62	81	174	2	17	1	1	2	1	13	7	1	2	1	2	2	1	2	2	2	2	2	1	1	1		1	2	14.8	10.1	0	316	3.8
1	1	54	83	157	1	16	1	1	2	2	2		2	2	2	2	2	2	2	2	2	2	2	1	2	1	2	1	2	9.1	13	0	0	1.1
1	1	60	85	163	2	13	1	1	2	2	2		2	2	2	2	2	2	2	2	2	2	2	1	1	1	1	1	2	11.3	13	0	0	2.8
1	1	69	88	167	2	13	1	1	2	2	1		2	2	2	2	2	2	2	2	2	2	2	1	1	1		1	2	12.3	9	0	0	2.1
1	1	52	65	156		14	1	1	2	2	0.5		2	2	2	2	2	2	2	2	2	2	2	1	1	1	1	1	2	4.6	5.6	0	0	2.1
1	1	56	90	167	2	6	1	1	2	1	1	1	1	2	1	2	2	1	2	2	2	2	2	2	2	2	0	2	2	6.3	12	0	374	1.1
2	1	55	110	154	2	8	1	1	1	2	3		2	2	2	2	2	2	2	2	2	2	2	1	1	1	1	1	2	3.6	8.7	0	0	0
2	1	65	98	155	2	14	1	1	2	2	2		2	2	2	2	2	2	2	2	2	2	2	1	1	1	1	1	2	10.2	13.2	0	0	12
2	1	65	89	160	2	13	1	1	2	2	1		2	2	2	2	2	2	2	2	2	2	2	1	1	1	2	1	2	11	9	0	0	7.3
2	1	75	95	156	2	29	1	1	2	2	5		2	2	2	2	2	2	2	2	2	2	2	1	1	1	2	1	2	8.1	11	0	0	10
2	1	49	80	178	2	27	1	1	2	2	3		2	2	2	2	2	2	2	2	2	2	2	1	1	1		1	2	7.7	9.6	0	0	3.2
2	1	75	92	168	2	16	1	1	2	2	1		2	2	2	2	2	2	2	2	2	2	2	3	3	2	0	2	2	6.9	12	0	0	4.1
2	1	51	100	177	2	16	1	1	1	1	3	1	1	2	1	2	2	1	2	2	2	2	2	1	1	1	1	1	2	10.2	8.1	0	1010	0
2	1	64	68	149	2	2	1	1	2	2	3		2	2	2	2	2	2	2	2	2	2	2	1	1	1	2	1	2	6.5	12	0	0	5.4
1	1	56	97	171	2	6	1	1	2	2	5		2	2	2	2	2	2	2	2	2	2	2	1	3	1	1	2	2	11	5.7	0	0	1.1
1	1	57	70	177	1	10	1	1	2	2	3		2	2	2	2	2	2	2	2	2	2	2	1	1	1	2	1	2	6.9	9.8	0	0	3.2
1	1	61	110	171	1	14	1	1	2	1	6	4	1	2	1	2	2	1	2	2	2	2	2	2	2	2	0	2	2	10.5	8.8	111	512	1.1
2	1	67	63	152	2	14	1	1	2	2	4		2	2	2	2	2	2	2	2	2	2	2	1	1	1		1	2	9.7	11	0	0	0.3
1	1	48	98	171	2	24	1	1	2	1	2	1	1	2	1	2	2	1	2	2	2	2	2	1	2	1	2	2	2	8.1	9.1	0	678	0
1	1	58	95	177	2	11	1	1	2	2	2		2	2	2	2	2	2	2	2	2	2	2	1	2	1	1	1	2	9.8	11	0	0	2.9
1	1	54	114	174		14	1	1	2	2	1		2	2	2	2	2	2	2	2	2	2	2	1	1	1	2	1	2	9	7.2	0	0	1.1
1	1	49	101	173	1	10	1	1	2	1	16	2	1	2	1	2	2	1	2	2	2	2	2	1	1	1	1	1	2	12.5	10	120	481	6.2
2	1	61	80	171	1	5	1	1	2	1	5	4	1	2	1	2	2	1	2	2	2	2	2	1	1	1	2	1	2	15.1	9	101	450	30.2
1	1	76	74	163	2	13	1	1	2	2	1		2	2	2	2	2	2	2	2	2	2	2	1	1	1	2	1	2	7.9	13.1	0	0	2.6
1	1	68	86	164	2	15	1	1	2	2	4		2	2	2	2	2	2	2	2	2	2	2	1	1	1	2	1	2	6.2	7.4	0	0	0.4
2	1	71	80	167	2	19	1	1	1	1	14	7	1	2	1	2	2	1	2	2	2	2	2	1	1	1	1	1	2	8.4	5.4	0	718	2.3
2	1	71	80	151	2	13	1	1	2	2	2		2	2	2	2	2	2	2	2	2	2	2	1	1	1		1	2	8.2	8.8	0	0	1.4
1	1	57	94	154	2	11	1	1	1	2	2		2	2	2	2	2	2	2	2	2	2	2	1	1	1		1	2	7.8	12.6	0	0	24.4
1	1	70	90	158	2	14	1	1	2	2	1		2	2	2	2	2	2	2	2	2	2	2	1	1	1	1	1	2	7.8	8.5	0	0	9.7
2	1	58	93	161	2	13	1	1	2	1	4	2	1	2	1	2	2	1	2	2	2	2	2	1	1	1	2	2	2	10.3	9.1	89	389	3.2
1	1	67	101	162	2	15	1	1	2	2	1		2	2	2	2	2	2	2	2	2	2	2	1	1	1		1	2	8.3	9.3	0	0	2.2
1	1	67	78	148	2	14	1	1	2	2	0.5		2	2	2	2	2	2	2	2	2	2	2	2	2	2	0	2	2	5.8	6.7	0	0	0
2	1	71	110	149	2	16	1	1	2	2	2		2	2	2	2	2	2	2	2	2	2	2	1	1	1		1	2	12	14	0	0	0.5
1	1	72	91	169	1	21	1	1	1	1	19	14	1	2	1	2	2	1	2	2	2	2	2	1	1	1	1	1	2	10.2	13.2	120	489	5.4
2	1	54	100	169	2	6	1	1	2	1	3	1	1	2	1	2	2	1	2	2	2	2	2	1	1	1	1	1	2	7.8	6.1	0	514	2.1
2	1	49	90	165	1	15	1	1	2	1	5	5	1	2	1	2	2	1	2	2	2	2	2	2	2	2	0	2	2	6	6.5	0	873	0
1	1	51	93	159	2	7	1	1	2	2	1		2	2	2	2	2	2	2	2	2	2	2	1	2	1	2	2	1	6.5	8.2	0	0	2.3
2	1	54	101	174	2	14	1	1	1	1	18	13	1	2	1	2	2	1	2	2	2	2	2	1	1	1		1	2	10.7	8.1	0	512	2.2
1	1	69	88	167	1	12	1	1	2	2	1		2	2	2	2	2	2	2	2	2	2	2	1	1	1		2	2	8.9	11.2	0	0	6.7
2	1	67	73	165	2	11	1	1	2	1	6	4	1	2	1	2	2	1	2	2	2	2	2	1	1	1	2	1	2	7.1	7.2	181	261	3.2
2	1	58	89	167	2	24	1	2	2	2	2		2	2	2	2	2	2	2	2	2	2	2	1	2	1	1	1	2	9.9	6.7	0	0	0.9
1	1	67	71	173	2	8	1	1	2	2	1		2	2	2	2	2	2	2	2	2	2	2	1	1	1	1	1	2	6.3	8.7	0	0	2.4
2	1	64	79	170	2	18	1	1	2	1	17	8	1	2	1	2	2	1	2	2	2	2	2	1	1	1		1	2	8.1	7.2	208	477	4.2
2	1	70	85	155	1	8	1	1	2	2	1		2	2	2	2	2	2	2	2	2	2	2	1	3	1	1	1	2	15	13.2	0	0	10.7
2	1	52	138	168	1	13	1	2	1	2	2		2	2	2	2	2	2	2	2	2	2	2	1	3	1	2	2	2	12.6	10.7	0	0	3.2
2	1	54	85	161	2	10	1	2	1	1	3	1	1	2	1	2	2	1	2	2	2	2	2	1	1	1	1	1	2	13.1	6.3	48	784	1.1
2	1	70	111	161	2	19	1	1	2	2	5		2	2	2	2	2	2	2	2	2	2	2	1	1	1	1	1	2	8.8	11.2	0	0	2.3
2	1	53	71	171	2	17	1	1	1	1	15	10	1	2	1	2	2	1	2	2	2	2	2	1	1	1		1	1	8	9.2	68	398	3.9
1	2	61	102	169	2	14	1	1	1	1	5	1	1	2	1	2	2	1	2	2	2	2	2	1	1	1	2	1	2	7.1	8	0	912	1.2
2	1	65	70	156	2	15	1	1	2	1	13	0.5	1	2	1	2	2	1	2	2	2	2	2	1	3	1		2	2	6.6	7.5	63	341	2.9
2	1	68	102	161	2	20	1	1	2	2	6		2	2	2	2	2	2	2	2	2	2	2	1	1	1		1	2	12.2	8.8	0	0	2.1
2	1	54	109	173	2	13	1	1	2	1	5	2	1	2	1	2	2	1	2	2	2	2	2	1	1	1	2	1	2	8.4	10.2	77	458	4.5
1	1	63	82	160	2	14	1	1	2	2	3		2	2	2	2	2	2	2	2	2	2	2	1	3	1	1	1	2	5.5	8.3	0	0	15.8
2	1	64	85	164	2	13	1	1	2	2	0.5		2	2	2	2	2	2	2	2	2	2	2	1	1	1	1	1	2	6.3	8.2	0	0	0.9
1	1	67	98	171	1	14	1	1	2	1	7	4	1	2	1	2	2	1	2	2	2	2	2	1	2	1	2	1	2	8.3	9.6	0	872	6.2
2	1	54	90	161	2	15	1	1	2	2	1		2	2	2	2	2	2	2	2	2	2	2	1	1	1	2	1	2	6.8	7.8	0	0	2.1
1	1	54	91	173	2	11	1	1	2	2	4		2	2	2	2	2	2	2	2	2	2	2	1	1	1	1	1	2	9.5	>14.	0	0	4.2
2	2	81	107	161	2	19	1	1	2	2	3		2	2	2	2	2	2	2	2	2	2	2	1	1	1	2	1	2	10	8.6	0	0	0.4
1	4	59	102	171	1	15	1	1	2	1	13	4	1	2	1	2	2	1	2	2	2	2	2	1	1	1		1	2	11.2	12.2	77	398	2.8
2	1	61	94	162	1	13	1	1	2	1	5	3	1	2	1	2	2	1	2	2	2	2	2	1	1	1		1	2	5.2	7.4	0	385	73
2	1	75	110	160	2	14	1	1	2	2	2		2	2	2	2	2	2	2	2	2	2	2	1	1	1	1	1	2	8.3	7.1	0	0	2.1
1	1	71	81	161	2	18	1	1	2	2	2		2	2	2	2	2	2	2	2	2	2	2	1	1	1	2	1	2	4.4	7.7	0	0	0.8
2	1	49	80	149	1	12	1	1	2	2	1		2	2	2	2	2	2	2	2	2	2	2	1	1	1	1	1	2	5.1	6	0	0	2.9
1	1	51	112	162	2	18	1	1	2	2	3		2	2	2	2	2	2	2	2	2	2	2	2	3	2	0	2	2	3.5	7.4	0	0	0
2	1	58	88	170	2	14	1	1	2	1	7	4	1	2	1	2	2	1	2	2	2	2	2	1	1	1	1	1	2	14	11.5	0	778	2.1
1	2	71	90	167	2	12	1	1	2	2	2		2	2	2	2	2	2	2	2	2	2	2	1	1	1	1	1	2	6	6.3	0	0	0
2	1	51	70	152	2	8	1	1	2	2	5		2	2	2	2	2	2	2	2	2	2	2	1	1	1	2	1	2	5.6	7.3	0	0	1.1
2	1	61	120	149	2	19	1	1	2	2	0.5		2	2	2	2	2	2	2	2	2	2	2	2	3	2	0	2	2	8.5	10.3	0	0	7.5
2	1	49	91	168	2	13	1	1	2	1	11	10	2	2	1	2	2	1	2	1	2	2	2	1	1	1		1	2	7.2	6.2	0	1033	3.2
2	1	74	90	153	2	14	1	1	2	2	2		2	2	2	2	2	2	2	2	2	2	2	1	3	1		1	2	7.3	6.9	0	0	0
1	1	56	80	168	2	13	1	1	2	2	1		2	2	2	2	2	2	2	2	2	2	2	1	1	1	1	1	2	5.4	7.9	0	0	2.8
1	1	59	69	151		11	1	2	1	2	4		2	2	2	2	2	2	2	2	2	2	2	1	3	1	1	1	2	7.7	9.2	0	0	1.1
2	1	53	90	169	2	15	1	1	2	1	5	3	1	2	1	2	2	1	2	2	2	2	2	1	2	1	2	2	2	8.9	7.8	0	611	2.1
1	1	53	89	173	1	13	1	1	1	1	15	12	1	2	1	2	2	1	2	2	2	2	2	1	1	1	2	1	2	12.2	7.8	NOT DONE	484	3.4
2	2	48	73	161	1	14	1	1	2	2	2		2	2	2	2	2	2	2	2	2	2	2	1	2	1	1	2	2	3.4	6.8	0	0	2.2
1	1	53	110	171	1	23	1	1	2	2	1		2	2	2	2	2	2	2	2	2	2	2	2	2	2	0	2	2	6.4	8.9	0	0	0
2	1	54	69	169	2	14	1	1	2	1	5	3	1	2	1	2	2	1	2	2	2	2	2	1	1	1	1	1	2	5.4	6	89	481	0
2	4	58	101	162	2	4	1	1	2	2	1		2	2	2	2	2	2	2	2	2	2	2	2	2	2	0	2	2	7.7	9.5	0	0	7.3
2	1	60	98	161	2	13	1	1	2	2	4		2	2	2	2	2	2	2	2	2	2	2	1	2	1		2	2	4.7	6.5	0	0	0
2	1	71	95	168	2	16	1	1	2	2	3		2	2	2	2	2	2	2	2	2	2	2	1	1	1	1	1	1	6.6	8.4	0	0	32
1	1	49	103	169	2	13	1	1	1	1	1	0	2	2	2	2	2	2	2	2	2	2	2	2	2	2	0	2	2	3.8	5.8	NOT DONE	715	0.8
1	1	68	98	170	2	15	1	1	2	2	7		2	2	2	2	2	2	2	2	2	2	2	1	2	1	1	2	2	6.9	8.3	0	0	1.2
1	1	46	88	157	2	9	1	1	2	2	5		2	2	2	2	2	2	2	2	2	2	2	1	2	1	2	2	2	7.9	13.8	0	0	6.3
1	1	43	70	163	2	15	1	1	2	1	5	2	1	2	1	2	2	1	2	2	2	2	2	2	2	2	0	2	2	10	7.3	0	683	0.9
2	1	52	84	161	2	11	1	1	2	2	5		2	2	2	2	2	2	2	2	2	2	2	1	1	1	1	1	2	10	12.5	0	0	2.1
1	1	54	83	171	1	16	1	1	2	1	11	4	1	2	1	2	2	1	2	2	2	2	2	1	1	1		1	2	4.9	5.7	0	771	0
1	2	71	93	177	2	20	1	1	1	2	1		2	2	2	2	2	2	2	2	2	2	2	1	1	1	2	1	1	9.3	11.5	0	0	3.3
2	1	58	87	158	2	16	1	1	2	2	5		2	2	2	2	2	2	2	2	2	2	2	1	1	1	1	1	2	11	>14	0	0	11.2
2	1	68	80	152	2	9	1	1	2	2	2		2	2	2	2	2	2	2	2	2	2	2	1	1	1		1	2	5.8	6.9	0	0	1.1
2	1	49	88	172	2	11	1	1	2	1	6	2	1	2	1	2	2	1	2	2	2	2	2	1	1	1	2	1	2	13.7	7.5	112	399	2.1
2	1	67	67	151	2	15	1	1	1	2	3		2	2	2	2	2	2	2	2	2	2	2	1	1	1	1	1	2	7.9	6.1	0	0	0
1	1	52	103	173	1	17	1	1	2	1	8	4	1	2	1	2	2	1	2	2	2	2	2	1	1	1		1	2	15.2	9	0	493	1.2
2	1	57	100	160	2	7	1	1	1	2	1		2	2	2	2	2	2	2	2	2	2	2	1	1	1	1	1	2	6.8	8.7	0	0	2.3
1	2	47	83	161	2	12	1	1	2	2	2		2	2	2	2	2	2	2	2	2	2	2	1	1	1		1	2	13.2	>14	0	0	4.7
2	1	51	75	165	2	14	1	1	1	1	5	3	1	2	1	2	2	1	2	2	2	2	2	2	2	2	0	2	2	12.9	9.2	NOT DONE	812	33.8
1	1	54	93	173	2	5	1	1	1	2	4		2	2	2	2	2	2	2	2	2	2	2	1	1	1		1	2	7.4	6.3	0	0	3.2
2	1	51	98	161	2	6	1	1	2	2	5		2	2	2	2	2	2	2	2	2	2	2	1	1	1	2	1	2	8.9	9.6	0	0	16.7
2	1	41	97	153	1	11	1	1	2	2	6		2	2	2	2	2	2	2	2	2	2	2	2	2	2	0	2	2	7.2	13.1	0	0	8.6
2	1	51	83	170	1	11	1	1	2	1	13	7	1	2	1	2	2	1	2	2	2	2	2	2	2	2	0	2	2	4.7	9.7	89	814	12.8
1	1	61	80	149	2	14	1	1	2	2	5		2	2	2	2	2	2	2	2	2	2	2	2	2	2	0	2	2	5.2	6.1	0	0	2.2
2	2	51	80	160	2	16	1	1	2	2	3		2	2	2	2	2	2	2	2	2	2	2	2	2	2	0	2	2	4.5	6.7	0	0	71
2	1	65	82	152	2	10	1	1	1	2	3		2	2	2	2	2	2	2	2	2	2	2	1	1	1	1	1	2	9.7	13.1	0	0	7.1
2	4	44	103	159	2	7	1	1	1	1	5	1	1	2	1	2	2	1	2	2	2	2	2	2	2	2	0	2	2	14.9	11.5	1010	399	3.8
2	1	48	107	151	2	15	1	1	1	2	6		2	2	2	2	2	2	2	2	2	2	2	1	3	1	1	2	2	9	12.1	0	0	4.3
1	1	62	87	153	2	14	1	1	2	2	5		2	2	2	2	2	2	2	2	2	2	2	1	3	1		2	2	8.9	13.4	0	0	1.1
1	1	48	102	178	2	7	1	1	1	1	2	0	2	2	2	2	2	2	2	2	2	2	2	2	2	2	0	2	2	3.8	7.2	NOT DONE	920	1.2
1	1	73	89	168	2	22	1	1	2	2	3		2	2	2	2	2	2	2	2	2	2	2	2	2	2	0	2	2	5.8	7.2	0	0	3.2
2	1	74	81	165	2	14	1	1	2	2	5		2	2	2	2	2	2	2	2	2	2	2	1	1	1	1	1	2	7.9	6	0	0	0
1	1	58	110	180	1	16	1	1	1	1	12	9	1	2	1	2	2	1	2	2	2	2	2	1	1	1	1	1	1	12.3	9.3	NOT DONE	612	6.1
1	1	49	93	163	2	12	1	1	2	2	3		2	2	2	2	2	2	2	2	2	2	2	2	2	2	0	2	2	7.8	7.3	0	0	5
2	1	51	99	161	2	14	1	1	1	2	0.5		2	2	2	2	2	2	2	2	2	2	2	1	1	1	2	1	2	13.1	11.6	0	0	33.1
2	1	53	91	155	2	4	1	1	2	1	5	4	1	2	1	2	2	1	2	2	2	2	2	2	2	2	0	2	2	8.7	8.2	201	721	1.1
2	1	45	83	171	1	11	1	1	2	2	11		2	2	2	2	2	2	2	2	2	2	2	2	2	2	0	2	2	6.8	8.7	0	0	0
2	1	48	99	170	1	11	1	1	2	1	14	9	1	2	1	2	2	1	2	2	2	2	2	1	1	1	1	1	2	13.9	8.3	0	550	1.9
2	1	38	90	148	1	12	1	1	2	2	0.5		2	2	2	2	2	2	2	2	2	2	2	2	2	2	0	2	2	10.4	12	0		4.2
2	1	44	121	164	2	12	1	1	1	2	2		2	2	2	2	2	2	2	2	2	2	2	1	1	1		1	2	8.9	10	0	0	1.4
2	1	64	80	169	2	15	1	1	1	1	8	4	1	2	1	2	2	1	2	2	2	2	2	1	2	1	2	2	2	11.1	7.4	0	833	0
1	1	59	88	161	2	15	1	1	2	2	0.5		2	2	2	2	2	2	2	2	2	2	2	1	1	1	2	1	2	9.6	10.3	0	0	1.7
2	1	51	80	171	2	13	1	1	2	1	8	4	1	2	1	2	2	1	2	2	2	2	2	1	1	1	1	1	2	6.5	7.8	89	541	3.3
2	1	49	80	159	2	9	1	1	2	1	11	7	1	2	1	2	2	1	2	2	2	2	2	2	2	2	0	2	2	5.2	5.9	0	1120	1
2	1	62	93	172	1	14	1	1	2	1	7	3	1	2	1	2	2	1	2	2	2	2	2	1	1	1		2	2	5.1	7	0	808	7.3
2	1	66	114	163	2	13	1	1	1	2	5		2	2	2	2	2	2	2	2	2	2	2	1	1	1	2	1	2	10.2	11.5	0	0	3.5
2	1	64	78	161	1	16	1	1	2	2	3		2	2	2	2	2	2	2	2	2	2	2	1	2	1	1	2	2	11.2	10.2	0	0	0
1	1	41	110	141	1	14	1	1	2	2	2		2	2	2	2	2	2	2	2	2	2	2	1	2	1	2	1	2	7.1	9.3	0	0	1.1
2	1	54	90	172	2	12	1	1	2	1	8	5	1	2	1	2	2	1	2	2	2	2	2	1	1	1	1	1	2	15.5	8.7	203	579	3.8
2	1	51	80	161	2	15	1	1	2	2	2		2	2	2	2	2	2	2	2	2	2	2	2	2	2	0	2	2	8.5	8.9	0	0	1.8
2	1	53	102	173	2	14	1	1	1	1	14	8	1	2	1	2	2	1	2	2	2	2	2	1	1	1	1	1	2	7	9.1	101	523	2.1
1	1	65	98	151	2	15	1	1	2	2	1		2	2	2	2	2	2	2	2	2	2	2	1	2	1		1	2	7.9	9	0	0	12
2	1	52	90	169	2	13	1	1	1	2	0.5		2	2	2	2	2	2	2	2	2	2	2	2	2	2	0	2	2	11.2	8.6	0	0	1.8
2	1	54	89	173	2	8	1	1	1	2	6		2	2	2	2	2	2	2	2	2	2	2	2	2	2	0	2	2	9.8	8.3	0	0	0
2	1	57	80	151	2	17	1	1	1	2	5		2	2	2	2	2	2	2	2	2	2	2	1	1	1		1	2	9.3	8.5	0	0	1.5
2	1	49	78	163	2	11	1	2	1	1	2	2	1	2	1	2	2	1	2	2	2	2	2	1	2	1	1	2	2	12.2	8.6	NOT DONE	489	3.2
1	1	73	89	165	2	10	1	1	2	2	3		2	2	2	2	2	2	2	2	2	2	2	1	1	1	1	1	2	8.3	9.6	0	0	0
2	1	48	91	153	1	14	1	1	2	2	1		2	2	2	2	2	2	2	2	2	2	2	2	2	2	0	2	2	8.9	6.8	0	0	37.5
1	1	61	110	175	2	14	1	1	2	1	5	3	1	2	1	2	2	1	2	2	2	2	2	1	1	1	2	1	2	26.2	13.2	51	454	21.2
2	1	53	100	159	2	5	1	1	1	2	5		2	2	2	2	2	2	2	2	2	2	2	1	1	1		1	2	8.3	12.1	0	0	3.9
2	1	62	111	171	2	15	1	1	2	2	1		2	2	2	2	2	2	2	2	2	2	2	1	1	1	1	1	2	9.8	7.1	0	0	13.2
1	1	49	85	167	2	12	1	1	1	1	13	3	1	2	1	2	2	1	2	2	2	2	2	1	1	1	2	1		15.5	13	91	712	3.2
2	1	52	81	169	2	14	1	1	2	2	1		2	2	2	2	2	2	2	2	2	2	2	1	2	1		2	2	6.8	8	0	0	11
2	1	57	87	159	2	13	1	1	2	2	0.5		2	2	2	2	2	2	2	2	2	2	2	1	1	1	1	1	2	9.8	9	0	0	2.7
2	1	59	72	162	2	9	1	1	2	1	1	0	2	2	2	2	2	2	2	2	2	2	2	2	2	2	0	2	2	9.5	9.2	NOT DONE	602	2.3
2	1	54	93	174	2	15	1	1	2	2	2		2	2	2	2	2	2	2	2	2	2	2	1	1	1	1	1	2	17.6	7.7	0	0	0
2	1	49	110	162	2	5	1	1	1	1	2	0	2	2	2	2	2	2	2	2	2	2	2	2	2	2	0	2	2	9.3	7.4	UNKNOWN	UNKNOWN	2.1
2	1	67	112	168	2	16	1	1	2	2	1		2	2	2	2	2	2	2	2	2	2	2	1	1	1		1	2	12.2	10.1	0	0	0
1	1	73	90	171	2	16	1	1	1	2	4		2	2	2	2	2	2	2	2	2	2	2	1	1	1	1	1	2	8.4	9.7	0	0	2.5
2	1	41	93	170	2	10	1	1	2	2	0.5		2	2	2	2	2	2	2	2	2	2	2	2	2	2	0	2	2	4.1	7	0	0	0
1	1	50	69	169	1	12	1	1	2	1	14	7	1	2	1	2	2	1	2	2	2	2	2	2	2	2	0	2	2	8.2	10.6	0	661	2.3
2	1	75	110	161	2	21	1	1	1	2	6		2	2	2	2	2	2	2	2	2	2	2	2	2	2	0	2	2	11.7	9	0	0	16.2
2	1	71	78	171	2	12	1	1	2	2	1		2	2	2	2	2	2	2	2	2	2	2	1	1	1	2	1	2	7.8	6.2	0	0	0
1	1	44	72	172	2	5	1	1	2	1	9	4	1	2	1	2	2	1	2	2	2	2	2	2	2	2	0	2	2	12.8	7.6	0	390	3.2
2	1	63	77	163	2	13	1	1	1	1	13	8	1	2	1	2	2	1	2	2	2	2	2	1	1	1	2	1	2	10.5	6.4	503	330	4
1	1	40	98	157	2	16	1	2	1	2	1		2	2	2	2	2	2	2	2	2	2	2	1	2	2	0	2	2	6.8	7	0	0	0
2	4	63	109	163	2	17	1	1	2	2	3		2	2	2	2	2	2	2	2	2	2	2	1	1	1	2	1	2	11.2	8.2	0	0	6.9
2	1	54	77	159	1	13	1	1	2	2	0.5		2	2	2	2	2	2	2	2	2	2	2	1	1	1	1	1	2	9	7.5	0	0	9.6
2	1	49	108	166	2	4	1	1	2	1	0.5	0	2	2	2	2	2	2	2	2	2	2	2	1	2	1	2	2	2	11.9	6.5
1	2	64	89	171	1	17	1	1	1	2	1		2	2	2	2	2	2	2	2	2	2	2	1	1	1	1	1	2	10.8	9	0	0	4
1	1	57	102	167	1	15	1	1	1	2	0.5		2	2	2	2	2	2	2	2	2	2	2	1	1	1		1	2	9.3	8.8	0	0	2.1
2	1	74	112	164	2	13	1	1	1	2	2		2	2	2	2	2	2	2	2	2	2	2	1	1	1	1	1	2	8.3	7.9	0	0	0
1	1	67	80	177	1	11	1	1	2	2	3		2	2	2	2	2	2	2	2	2	2	2	1	2	1		2	2	5.7	6.6	0	0	10
2	1	54	110	179	2	14	1	1	2	2	1		2	2	2	2	2	2	2	2	2	2	2	1	1	1	2	1	2	5.3	6.3	0	0	1.9
2	1	52	68	172	2	7	1	1	2	1	9	4	1	2	1	2	2	1	2	2	2	2	2	1	1	1		1	2	4	8.2	0	529	1.9
2	1	43	89	164	2	7	1	1	2	2	0.5		2	2	2	2	2	2	2	2	2	2	2	2	2	2	0	2	2	7.1	6.8	0	0	6.1
2	1	66	91	168	2	13	1	1	2	2	2		2	2	2	2	2	2	2	2	2	2	2	1	2	1	1	1	2	6.3	8.4	0	0	2.1
1	1	67	98	163	2	18	1	1	2	2	2		2	2	2	2	2	2	2	2	2	2	2	1	1	1	2	1	2	5.1	11.5	0	0	9.2
2	1	64	98	171	1	16	1	1	2	2	4		2	2	2	2	2	2	2	2	2	2	2	1	1	1	1	1	2	22.5	14	0	0	6.8
2	1	59	80	168	2	9	1	1	2	1	2	0	2	2	2	2	2	2	2	2	2	2	2	2	2	2	0	2	2	5.3	8.2	NOT DONE	721	3.9
1	1	45	90	169	2	11	1	1	2	2	3		2	2	2	2	2	2	2	2	2	2	2	1	1	1		1	2	9.6	6.8	0	0	0.9
2	1	49	71	171	2	13	1	1	2	2	5		2	2	2	2	2	2	2	2	2	2	2	2	2	2	0	2	2	7	8.4	0	0	0
2	1	59	71	170	2	14	1	1	1	1	12	8	1	2	1	2	2	1	2	2	2	2	2	1	1	1	1	1	2	9.7	6.6	0	581	7
1	1	51	111	161	2	11	1	1	2	2	2		2	2	2	2	2	2	2	2	2	2	2	1	1	1	2	1	2	11.2	11.3	0	0	25.2
2	1	48	68	168	2	13	1	1	2	1	3		2	2	2	2	2	2	2	2	2	2	2	2	2	2	0	2	2	20.1	12	NOT DONE	911	2.1
1	1	54	90	174	1	13	1	1	2	2	10		2	2	2	2	2	2	2	2	2	2	2	2	2	2	0	2	2	6.3	12.5	0	0	0.7
2	1	73	91	171	2	14	1	1	1	2	4		2	2	2	2	2	2	2	2	2	2	2	1	1	1	1	1	2	11.7	7.6	0	0	0
2	1	70	91	173	2	22	1	1	2	2	13		2	2	2	2	2	2	2	2	2	2	2	1	1	1	1	1	2	8.8	8	0	0	2.1
2	1	48	88	153	2	6	1	1	2	1	10	0	2	2	2	2	2	2	2	2	2	2	2	2	2	2	0	2	2	9.4	9.6	NOT DONE	706	0
2	1	61	84	174	2	17	1	1	2	2	2		2	2	2	2	2	2	2	2	2	2	2	1	1	1	2	1	2	12.8	7.2	0	0	3.1
2	1	58	83	171	1	13	1	1	1	2	3		2	2	2	2	2	2	2	2	2	2	2	1	1	1	1	2	2	13.6	6.3	0	0	2.1
2	1	53	73	159	1	10	1	1	2	2	7		2	2	2	2	2	2	2	2	2	2	2	1	1	1	1	1	2	8.3	8.6	0	0	0
1	1	67	77	169	2	11	1	1	2	2	12		2	2	2	2	2	2	2	2	2	2	2	1	1	1		1	2	9.3	7.7	0	0	2.1
1	1	53	113	163	2	12	1	1	1	1	3	0	2	2	2	2	2	2	2	2	2	2	2	1	1	1	1	1	2	19.1	12.6	NOT DONE	1121	33
2	1	63	81	180	1	11	1	1	2	2	3		2	2	2	2	2	2	2	2	2	2	2	1	1	1		1	2	7.6	8.7	0	0	5.1
2	1	71	101	173	2	14	1	1	2	2	2		2	2	2	2	2	2	2	2	2	2	2	1	1	1	2	2	2	21.8	10.2	0	0	3.1
1	1	58	84	171	2	3	1	1	2	2	2		2	2	2	2	2	2	2	2	2	2	2	1	1	1		1	2	9.4	7	0	0	3.2
2	1	48	89	170	2	11	1	1	2	1	9	4	1	2	1	2	2	1	2	2	2	2	2	1	1	1	2	1	2	6.2	8.1	82	511	0
2	1	53	92	169	1	12	1	1	2	2	0.5		2	2	2	2	2	2	2	2	2	2	2	1	1	1	1	1	2	6	6.7	0	0	2.8
2	1	49	83	168	2	9	1	1	1	2	1		2	2	2	2	2	2	2	2	2	2	2	1	1	1		1	2	3.5	6.4	0	0	3.2
1	1	53	102	183	1	13	1	1	1	2	1		2	2	2	2	2	2	2	2	2	2	2	1	1	1	2	1	1	7.8	6.2	0	0	0
1	4	51	93	169	1	11	1	1	1	2	2		2	2	2	2	2	2	2	2	2	2	2	1	1	1		1	2	7.7	1.4	0	0	1.4
2	1	53	93	168	1	4	1	2	1	1	2	0	2	2	2	2	2	2	2	2	2	2	2	2	2	2	0	2	2	3.1	10.1	NOT DONE	813	2.8
2	1	48	81	164	2	14	1	1	2	2	1		2	2	2	2	2	2	2	2	2	2	2	2	2	2	0	2	2	10.7	9	0	0	0
1	1	68	87	183	2	19	1	1	1	2	3		2	2	2	2	2	2	2	2	2	2	2	1	1	1	1	1	2	6.9	8.9	0	0	2.8
2	1	71	83	161	2	20	1	1	1	2	4		2	2	2	2	2	2	2	2	2	2	2	1	1	1		2	2	17	10	0	0	3.2
2	1	68	93	167	2	10	1	1	1	1	16	14	1	2	1	2	2	1	2	2	2	2	2	1	1	1	1	1	2	8.2	6.7	<40	721	13.2
1	1	61	108	163	2	13	1	1	1	2	3		2	2	2	2	2	2	2	2	2	2	2	2	2	2	0	2	2	6.9	9.9	0	0	2.3
2	1	43	85	167	1	7	1	2	1	2	2		2	2	2	2	2	2	2	2	2	2	2	2	2	2	0	2	2	6	10.8	0	0	8.1
2	1	58	86	171	2	5	1	1	2	2	5		2	2	2	2	2	2	2	2	2	2	2	1	1	1		1	2	13.8	9.9	0	0	2.1
2	1	59	103	169	2	16	1	1	2	1	13	7	1	2	1	2	2	1	2	2	2	2	2	1	2	1	2	1	2	5.4	7.1	NOT DONE	791	4.5
2	1	67	103	172	2	11	1	1	1	2	4		2	2	2	2	2	2	2	2	2	2	2	1	1	1	2	1	2	10.6	7.7	0	0	1.2
2	1	63	80	163	2	14	1	1	1	2	3		2	2	2	2	2	2	2	2	2	2	2	1	1	1	1	1	2	8.2	8.3	0	0	6.4
2	1	59	81	159	2	13	1	1	2	2	1		2	2	2	2	2	2	2	2	2	2	2	2	2	2	0	2	2	6.4	7.2	0	0	2.1
2	1	49	86	171	2	11	1	2	1	2	0.5		2	2	2	2	2	2	2	2	2	2	2	2	2	2	0	2	2	6.2	6.4	0	0	0
2	1	43	81	165	2	13	1	2	1	1	12	4	1	2	1	2	2	1	2	2	2	2	2	2	2	2	0	2	2	6.9	11.9	<40	1211	5.9
1	1	54	110	184	1	13	1	1	2	2	2		2	2	2	2	2	2	2	2	2	2	2	1	1	1	2	2	2	10.3	7.1	0	0	0
2	1	67	70	159	2	14	1	2	1	2	7		2	2	2	2	2	2	2	2	2	2	2	1	1	1		1	2	12.4	7.7	0	0	8.7
1	1	43	80	184	2	12	1	1	2	2	4		2	2	2	2	2	2	2	2	2	2	2	2	2	2	0	2	2	4.2	7.1	0	0	0
1	1	51	83	181	2	16	1	2	1	2	3		2	2	2	2	2	2	2	2	2	2	2	1	2	1	1	2	2	8.7	5.6	0	0	0
2	1	71	91	170	2	19	1	1	1	2	14		2	2	2	2	2	2	2	2	2	2	2	1	1	1		1	2	6.6	8.4	0	0	17.6
2	1	53	98	168	2	11	1	1	2	1	5	3	1	2	1	2	2	1	2	2	2	2	2	2	2	2	0	2	2	17.1	7.5	<40	870	1.1
1	1	43	90	183	1	8	1	1	1	2	3		2	2	2	2	2	2	2	2	2	2	2	1	1	1	1	1	2	8.2	7.5	0	0	0
2	1	63	94	169	2	14	1	1	1	2	8		2	2	2	2	2	2	2	2	2	2	2	1	2	1	2	2	2	7.7	7	0	0	0
2	1	64	110	170	2	15	1	1	1	2	1		2	2	2	2	2	2	2	2	2	2	2	1	1	1	1	1	2	16.1	11.8	0	0	2.4
1	4	63	81	184	2	16	1	1	1	2	3		2	2	2	2	2	2	2	2	2	2	2	1	1	1	2	1	2	6.4	8.2	0	0	1.3
1	1	39	83	179	2	3	1	1	2	1	4	0	2	2	2	2	2	2	2	2	2	2	2	2	2	2	0	2	2	3.9	8.6	NOT DONE	810	2.6
2	1	55	88	169	2	14	1	1	1	2	2		2	2	2	2	2	2	2	2	2	2	2	1	1	1		1	2	5.7	8.8	0	0	0
1	1	72	94	184	1	15	1	1	1	2			2	2	2	2	2	2	2	2	2	2	2	1	1	1		1	2	10.2	6.2	0	0	3.1
2	1	48	76	159	2	6	1	2	1	2	1		2	2	2	2	2	2	2	2	2	2	2	1	2	1		2	2	6	7	0	0	0
2	1	51	72	165	2	8	1	1	1	2	9		2	2	2	2	2	2	2	2	2	2	2	2	2	2	0	2	2	8.2	7.5	0	0	1.1
1	1	63	83	185	2	19	1	1	2	1	16	11	1	2	1	2	2	1	2	2	2	2	2	1	1	1		1	2	15.3	11.6	<40	483	3.1
1	4	62	93	181	2	13	1	1	1	2	2		2	2	2	2	2	2	2	2	2	2	2	1	1	1		1	1	12.2	11.3	0	0	12.2
2	1	49	80	163	2	8	1	2	1	2	3		2	2	2	2	2	2	2	2	2	2	2	2	2	2	0	2	2	6.9	5.6	0	0	0
2	1	59	100	172	2	7	1	1	1	1	14	12	1	2	1	2	2	1	2	2	2	2	2	1	1	1		1	2	11.5	12	73	543	33
2	1	58	71	169	2	12	1	1	2	2	1		2	2	2	2	2	2	2	2	2	2	2	1	2	1		2	2	8.2	6.4	0	0	2.1
1	4	53	89	183	1	16	1	1	2	2	2		2	2	2	2	2	2	2	2	2	2	2	1	1	1		1	2	9.3	13.8	0	0	6.8
1	1	57	69	178	2	6	1	2	1	1	5	3	1	2	1	2	2	1	2	2	2	2	2	1	1	1		1	2	12	7.5	<40	390	11.3
2	1	63	112	162	2	17	1	1	1	2	7		2	2	2	2	2	2	2	2	2	2	2	1	1	1		1	1	10.2	6.6	0	0	2.1
2	1	55	93	172	2	13	1	1	1	2	5		2	2	2	2	2	2	2	2	2	2	2	1	1	1		1	2	8.5	12.9	0	0	6.3
2	1	62	95	168	2	14	1	1	2	2	2		2	2	2	2	2	2	2	2	2	2	2	1	1	1		1	2	5.2	9.3	0	0	0
2	1	49	70	168	2	8	1	2	1	2	3		2	2	2	2	2	2	2	2	2	2	2	2	2	2	0	2	2	6.5	6.8	0	0	0
2	1	61	97	170	2	5	1	1	1	1	7	4	1	2	1	2	2	1	2	2	2	2	2	1	1	1		1	2	9.8	9.6	121	489	2.1
1	1	50	82	173	2	15	1	1	2	2	2		2	2	2	2	2	2	2	2	2	2	2	1	1	1		1	2	8.1	8.2	0	0	2.1
1	1	43	88	183	1	2	1	1	2	2	3		2	2	2	2	2	2	2	2	2	2	2	1	2	1		2	2	12.6	8.4	0	0	2.3
2	1	49	91	169	2	12	1	1	1	1	8	4	1	2	1	2	2	1	2	2	2	2	2	1	1	1		1	2	4.4	12.2	<40	901	3.2
2	1	54	91	171	2	15	1	2	1	2	1		2	2	2	2	2	2	2	2	2	2	2	2	2	2	0	2	2	7.6	10.6	0	0	2.1
1	1	62	90	169	2	14	1	1	1	2	3		2	2	2	2	2	2	2	2	2	2	2	1	1	1		1	2	6.5	7.2	0	0	3.4
1	1	69	88	167	2	13	1	1	2	2	1		2	2	2	2	2	2	2	2	2	2	2	1	1	1		1	2	6.8	9	0	0	2.1
2	1	55	83	171	2	17	1	1	2	2	13		2	2	2	2	2	2	2	2	2	2	2	1	1	1		1	2	7.9	8.2	0	0	1.1
1	1	57	70	181	1	12	1	1	1	2	2		2	2	2	2	2	2	2	2	2	2	2	1	2	1		2	2	10.4	9.3	0	0	2.1
2	1	44	88	169	1	9	1	1	2	2	5		2	2	2	2	2	2	2	2	2	2	2	2	2	2	0	2	2	13	6.9	0	0	0
2	1	65	67	172	1	11	1	2	2	2	3		2	2	2	2	2	2	2	2	2	2	2	2	2	2	0	2	2	6.9	8.2	0	0	1.6
1	1	56	90	177	2	15	1	1	1	2	11		2	2	2	2	2	2	2	2	2	2	2	1	1	1		1	2	8.8	11	0	0	3.2
2	1	63	79	180	2	13	1	1	1	2	1		2	2	2	2	2	2	2	2	2	2	2	1	2	1		2	2	5.1	6.9	0	0	0.9
2	1	47	84	169	1	10	1	1	2	2	7		2	2	2	2	2	2	2	2	2	2	2	1	2	1		2	2	7.9	12.3	0	0	1.2
1	1	58	85	184	2	12	1	1	1	2	0.5		2	2	2	2	2	2	2	2	2	2	2	2	2	2	0	2	2	15	17	0	0	1.5
2	1	60	99	177	1	5	1	2	1	2	3		2	2	2	2	2	2	2	2	2	2	2	1	2	1		2	2	12	6.9	0	0	2
